# Supplementary material for: Form and function in gene regulatory networks: the structure of network motifs determines fundamental properties of their dynamical state space
Source: J R Soc Interface. 2016 Jul;13(120):20160179. doi: 10.1098/rsif.2016.0179 (PMC4971217; doi:10.1098/rsif.2016.0179)
Supplement: C_t and S_av for all 104 network motifs [file rsif20160179supp1.txt]

#THE FOUR SECTIONS BELOW, SEPARATED BY BLANK LINES, CORRESPOND TO THE FOUR STRUCTURAL CATEGORIES (PINK, RED, BLUE, PURPLE)
#COLUMNS: ID, ADJACENCY MATRIX ROWS 1-3, NUMBER OF EDGES, NUMBER OF CYCLE LENGTHS IN DYNAMICAL GRAPH (C_t), AVERAGE BASIN ENTROPY (S_av)
1	000	000	000	0 1	0.0
28	000	000	100	1 1	0.0
50	100	000	000	1 2	0.231049060187
5	000	000	110	2 1	0.0
8	000	110	000	2 2	0.179354617883
29	000	100	100	2 1	0.0
51	100	000	100	2 2	0.17328679514
81	000	100	010	2 1	0.0
84	100	000	010	2 2	0.231049060187
90	100	010	000	2 2	0.554517744448
2	000	000	111	3 2	0.152921048306
34	000	110	100	3 2	0.209247054196
36	110	000	100	3 2	0.179354617883
52	100	100	100	3 2	0.17328679514
56	100	000	110	3 2	0.207944154168
57	100	110	000	3 3	0.436250899221
65	100	000	011	3 2	0.452011429896
73	000	100	011	3 2	0.166099976214
85	100	100	010	3 2	0.198042051589
92	100	010	100	3 2	0.43321698785
102	100	010	001	3 2	0.891189232149
17	000	110	101	4 2	0.416363798275
21	110	000	101	4 3	0.362309102172
53	100	000	111	4 3	0.461942665817
59	100	110	100	4 3	0.38752604812
75	110	001	001	4 3	0.382079101625
88	100	110	010	4 3	0.37899428607
91	100	010	110	4 2	0.34657359028
95	100	010	101	4 3	0.715467341354
63	100	110	101	5 3	0.650509777919
77	101	110	001	5 3	0.567387709253
93	100	010	111	5 3	0.700165092062
96	000	001	010	2 3	0.25993019271
45	101	000	100	3 4	0.28444346642
68	011	000	100	3 3	0.201403552371
98	010	001	010	3 3	0.207944154168
103	010	100	001	3 3	0.567120420458
104	010	001	100	3 4	0.36356349396
10	110	110	000	4 4	0.410237790682
24	110	101	000	4 4	0.258156404206
31	111	000	100	4 4	0.283417607176
47	110	100	100	4 4	0.246071353181
70	011	100	100	4 3	0.201403552371
83	110	100	010	4 4	0.265098381012
87	100	011	010	4 5	0.586967381446
89	101	100	010	4 5	0.233434510607
94	100	101	010	4 3	0.488254002148
101	110	001	010	4 3	0.430980806859
13	111	110	000	5 4	0.328449798127
33	111	100	100	5 4	0.283417607176
37	110	110	100	5 4	0.350221723199
49	101	110	100	5 5	0.501963256583
67	100	011	011	5 5	0.677162852024
71	011	110	100	5 5	0.357664044362
72	110	101	001	5 5	0.494454957043
76	110	011	100	5 7	0.343536317997
79	110	100	011	5 5	0.50553613428
86	100	111	010	5 6	0.538703243247
23	110	110	101	6 5	0.547630212911
35	111	110	100	6 8	0.425406203069
41	110	101	011	6 7	0.445005171472
44	101	110	011	6 7	0.468482404777
66	100	111	011	6 6	0.52818478564
18	111	110	101	7 8	0.464158353722
39	000	101	100	3 1	0.0
9	000	110	110	4 2	0.179354617883
19	000	101	110	4 3	0.202772973041
30	000	111	100	4 2	0.14435599383
60	100	101	100	4 2	0.159957041668
97	011	001	010	4 3	0.115524530093
6	000	111	110	5 4	0.248820390645
12	000	110	111	5 3	0.367737832064
46	101	101	100	5 4	0.235183610828
55	100	111	100	5 3	0.374795267718
58	100	110	110	5 3	0.345044839695
64	100	101	110	5 3	0.443146554713
99	111	001	010	5 4	0.527053642887
3	000	111	111	6 4	0.32238062475
11	110	110	110	6 4	0.340559074847
48	101	111	100	6 6	0.484555498794
61	100	111	110	6 6	0.46452916997
62	100	110	111	6 4	0.577588510447
16	110	110	111	7 6	0.543463935856
54	100	111	111	7 6	0.540622769307
100	010	101	100	4 7	0.295985616602
42	110	101	100	5 7	0.286182658783
78	011	100	011	5 7	0.393223795804
80	011	101	010	5 7	0.29239463697
82	111	100	010	5 8	0.342132915576
26	110	101	110	6 7	0.370598202947
27	110	101	101	6 7	0.422068266424
38	110	111	100	6 8	0.34221886945
40	111	101	100	6 8	0.308866804051
43	011	101	110	6 7	0.361933142329
69	011	111	100	6 8	0.379863377229
74	110	001	111	6 8	0.4407827452
15	111	110	110	7 8	0.415038203413
20	111	101	110	7 8	0.420127898703
22	110	111	101	7 8	0.472825743387
25	110	101	111	7 8	0.470543164212
32	111	111	100	7 8	0.463258166043
7	111	111	110	8 8	0.474724384436
14	111	110	111	8 8	0.498380995243
4	111	111	111	9 8	0.498380995243
